# Supplementary material for: Scaling of cotyledon and primary leaf mass versus area in Acer platanoides seedlings under different light conditions
Source: AoB Plants. 2024 Sep 25;16(5):plae054. doi: 10.1093/aobpla/plae054 (PMC11523618; doi:10.1093/aobpla/plae054)
Supplement: plae054_suppl_Supplementary_Tables [file plae054_suppl_supplementary_tables.xlsx]

## Sheet: Table S1
Table S1. The raw data of lamina dry mass, lamina area, lamina length, lamina width of Acer platanoides L.
Code	Site	PLL1	PLL2	PLW1	PLW2	PLA1	PLA2	PLDM1	PLDM2	CL1	CL2	CW1	CW2	CA1	CA2	CDM1	CDM2
1	Open site	5.28833	5.64746	3.77044	3.98629	13.2572	15.0697	0.0293	0.0361	3.12238	3.13029	0.882491	0.868756	2.23147	2.19344	0.0106	0.0093
2	Open site	4.25039	4.68251	3.05819	3.0639	8.46275	9.85916	0.0244	0.0277	3.43574	3.62997	0.761373	0.850655	2.09896	2.44526	0.0102	0.0117
3	Open site	3.95539	4.08372	2.77247	2.92643	7.47808	8.38655	0.017	0.019	3.55296	3.45456	1.02739	1.06471	2.84175	2.77562	0.0127	0.0132
4	Open site	4.7402	4.80293	3.44607	3.13798	11.281	10.3892	0.0281	0.0269	4.03891	3.55789	0.912232	0.803359	2.87461	2.21021	0.0148	0.0116
5	Open site	4.58533	5.04846	3.40543	3.70502	10.4929	11.752	0.0266	0.0297	3.48561	3.35269	0.883695	0.933831	2.37559	2.55519	0.0113	0.011
6	Open site	3.30214	3.078	2.43924	2.1637	5.58148	4.4574	0.0129	0.0109	3.69008	3.55476	0.955372	0.938072	2.78119	2.63862	0.0112	0.0115
7	Open site	5.26636	4.99971	4.23035	3.96051	16.0988	14.1156	0.0326	0.0288	3.45422	3.74238	1.02184	1.03489	2.87505	3.08936	0.015	0.0159
8	Open site	3.31179	3.37731	2.63363	2.51254	6.8789	6.39863	0.0151	0.0134	2.92754	3.09901	0.793712	0.913697	1.91595	2.21455	0.009	0.0114
9	Open site	4.31996	3.58919	3.26774	3.10547	10.1295	8.38667	0.0274	0.0236	3.49553	3.20109	0.920357	0.878904	2.51471	2.29805	0.0146	0.0132
10	Open site	4.3419	4.0134	3.40663	3.57749	10.0371	10.2978	0.0265	0.0262	3.51593	3.35796	0.870314	0.851562	2.43863	2.29623	0.012	0.0117
11	Open site	4.61582	5.15543	3.8869	3.78439	12.9923	13.0917	0.0329	0.032	3.55522	3.39512	0.936156	0.874418	2.68171	2.30284	0.0146	0.0133
12	Open site	5.31424	5.37063	4.43659	4.82089	16.6953	19.4999	0.0343	0.0368	3.8348	3.97243	1.10878	1.08908	3.37374	3.41639	0.0137	0.015
13	Open site	4.89624	4.27486	3.59454	3.82752	13.2658	12.971	0.029	0.0295	3.72946	3.71769	1.08199	1.07722	3.27368	3.26849	0.0153	0.0161
14	Open site	3.71509	3.60731	2.82993	2.40029	7.30592	5.99939	0.018	0.015	3.11693	3.21415	0.983073	0.887702	2.36998	2.34523	0.0095	0.0098
15	Open site	3.55402	4.10786	2.22807	2.54358	4.88946	6.48457	0.0142	0.018	3.66062	3.56474	0.925628	0.985251	2.56579	2.69588	0.0135	0.0162
16	Open site	3.35263	3.1995	2.29295	2.39535	5.19511	5.13702	0.0136	0.0135	3.55787	3.16257	0.877049	0.85049	2.31412	2.09042	0.0091	0.0082
17	Open site	4.51416	4.60283	3.41205	3.4969	10.8601	11.3238	0.0242	0.0262	3.93412	3.65217	1.02622	1.02268	3.11094	2.74181	0.0131	0.0129
18	Open site	3.9799	4.33469	3.30874	3.52654	9.76535	10.7139	0.0214	0.0195	3.51703	3.72576	1.08289	0.952536	3.04005	2.89605	0.0118	0.0129
19	Open site	4.17474	4.63979	2.38055	2.59798	6.2624	7.99587	0.013	0.015	3.86437	4.01492	1.01216	1.05055	3.01064	3.24257	0.01	0.0102
20	Open site	4.22862	4.25009	3.0831	3.04942	8.81995	8.40593	0.0142	0.015	4.2477	4.43848	1.03633	1.19233	3.53125	4.19528	0.0133	0.015
21	Open site	4.54034	4.54028	3.34702	3.05699	10.4989	9.63931	0.0154	0.0138	3.80574	3.02447	1.03144	1.00443	3.04005	2.23964	0.0105	0.009
22	Open site	4.99571	5.3304	3.74113	4.19746	13.7793	15.273	0.0302	0.0351	3.44483	3.6374	0.904113	1.03214	2.36571	2.95738	0.0095	0.0135
23	Open site	5.33503	5.05965	3.82028	3.79627	14.5871	13.3189	0.0291	0.0251	3.99524	3.96547	1.02819	1.02089	3.24783	3.14431	0.012	0.0111
24	Open site	4.32572	4.31716	2.97788	2.81939	8.83519	8.29759	0.0171	0.0153	4.10681	4.26048	0.974449	0.981119	2.95844	3.15579	0.01	0.0111
25	Open site	3.27266	3.55662	3.13804	2.81432	8.25419	7.17472	0.0182	0.0185	3.56777	3.72148	1.12536	1.03413	3.21147	3.09037	0.0162	0.0151
26	Open site	4.56613	4.38265	3.29869	3.60671	9.04504	10.7913	0.0253	0.0279	3.63	3.41435	1.00646	0.989088	2.8537	2.794	0.0141	0.015
27	Open site	3.51265	3.61314	2.37704	2.68257	5.56464	7.07164	0.0149	0.0175	3.64759	3.80802	1.10139	0.946793	3.09097	2.65747	0.0141	0.013
28	Open site	3.30493	3.47265	2.77209	2.66439	6.66019	6.29864	0.017	0.0161	4.29784	3.92037	1.22387	0.949264	4.05026	2.70313	0.018	0.012
29	Open site	3.98731	3.85288	2.72865	2.75417	7.8598	7.25809	0.0205	0.0178	3.70669	3.47832	0.906855	0.941249	2.5082	2.5791	0.0096	0.0103
30	Open site	2.48597	2.11755	2.54323	2.11203	4.22351	3.70063	0.012	0.0098	3.55231	3.33066	0.960304	0.871412	2.65501	2.20186	0.0128	0.0115
31	Open site	2.83276	3.00687	2.20147	2.52517	4.28034	5.13038	0.0112	0.0129	3.55785	3.38908	1.09187	1.00954	2.94616	2.54063	0.0142	0.0123
32	Open site	3.75087	4.09367	2.57316	2.76057	6.36637	7.74068	0.0142	0.0178	3.74484	3.51232	1.03071	0.914494	2.76136	2.5596	0.0093	0.0085
33	Open site	2.40137	2.7333	2.01181	2.16653	3.65381	4.11346	0.0101	0.0113	3.78466	3.78587	1.21569	1.07353	3.48217	3.28365	0.0175	0.0173
34	Open site	3.6774	3.84979	2.63635	2.5327	6.78695	6.40898	0.017	0.0165	3.49028	3.64589	1.05366	0.993785	2.8096	2.79222	0.0157	0.0163
35	Open site	3.52971	3.706	2.30903	2.92172	5.46492	7.28583	0.015	0.0175	3.24892	3.60175	0.819851	1.03985	2.12147	2.84072	0.0101	0.0145
36	Open site	3.82012	3.57327	2.89798	2.8779	7.4723	7.45263	0.02	0.0188	3.42628	3.45456	1.03378	0.87409	2.72454	2.35128	0.0141	0.0124
37	Open site	3.10583	2.87022	1.95875	2.02583	4.37127	4.11258	0.0121	0.0113	3.95795	4.06533	0.926719	0.852431	2.78043	2.69075	0.0135	0.014
38	Open site	3.41293	3.28145	2.75116	2.4477	5.91525	5.18082	0.0141	0.0125	3.3758	3.23137	0.907307	0.887736	2.42291	2.42126	0.011	0.0101
39	Open site	4.67708	5.35223	3.70204	3.98726	12.6661	15.2424	0.027	0.0298	3.64715	3.69257	0.995957	0.991977	2.8378	2.83252	0.0131	0.0134
40	Open site	3.95656	4.45657	2.88284	3.43464	8.11204	10.7855	0.0182	0.0245	3.22639	3.65354	0.884632	0.830789	2.19767	2.3166	0.0077	0.0084
41	Open site	3.83069	3.42924	2.90502	2.58261	7.19286	6.23065	0.0167	0.0142	3.19968	3.48616	0.86619	0.876304	2.18796	2.40424	0.008	0.0092
42	Open site	4.79605	4.39012	3.47717	3.03342	12.0691	9.1413	0.0275	0.0207	3.77072	3.61055	1.02105	0.985481	3.03444	2.69505	0.0138	0.0115
43	Open site	3.69175	4.01187	2.24538	2.61822	5.73144	7.02046	0.0134	0.0163	3.6888	3.39524	0.964231	0.899532	2.87767	2.40021	0.0111	0.0091
44	Open site	4.52186	4.71777	3.00003	3.11343	8.50993	10.1711	0.0203	0.025	3.735	3.9399	0.934942	0.959584	2.60163	2.95923	0.0103	0.0126
45	Open site	4.28779	4.25643	3.22545	3.08541	9.2316	8.66146	0.0235	0.0218	3.44814	3.44878	0.881431	0.964259	2.44804	2.46207	0.0106	0.0125
46	Open site	3.70482	4.48088	2.6598	2.7133	7.56626	9.12251	0.0181	0.0214	3.06641	3.69386	0.874452	0.921925	2.15129	2.75932	0.0094	0.0136
47	Open site	3.15315	3.7793	1.73398	1.80574	3.31895	4.58453	0.0094	0.0127	3.79167	3.8623	0.948208	0.964094	2.9244	2.85275	0.0102	0.0093
48	Open site	4.42427	4.47307	4.04475	3.70668	12.6201	11.6617	0.0312	0.0282	3.56013	3.69793	0.91779	0.91745	2.74708	2.72975	0.0131	0.0129
49	Open site	2.33026	2.24153	1.86208	2.27945	3.242	3.87059	0.0101	0.01	3.48719	3.34731	1.11908	0.952076	2.99136	2.62524	0.0127	0.0127
50	Open site	3.07172	2.68432	2.21581	2.10746	4.93067	4.02064	0.0118	0.009	3.49526	3.43249	0.983428	0.987276	2.83651	2.82978	0.0132	0.0134
51	Open site	3.91781	4.18251	2.40359	2.61812	6.34118	7.26616	0.0115	0.0137	3.92922	3.54757	1.06024	1.00273	3.26227	2.96189	0.0112	0.01
52	Open site	4.14	3.87115	2.81222	3.50578	7.55882	8.99282	0.0135	0.014	3.36546	3.6098	0.928619	1.00164	2.53075	2.80663	0.0084	0.0101
53	Shaded site	7.74283	7.54824	4.81269	4.91429	24.4675	24.8952	0.043	0.046	4.2419	4.32125	1.09391	1.13957	3.47824	3.68957	0.0128	0.0143
54	Shaded site	4.47216	4.85086	3.16042	3.44808	9.64809	11.4867	0.0154	0.0202	3.60902	3.68649	0.983211	1.01001	2.68469	2.94656	0.0102	0.0112
55	Shaded site	6.27401	6.43948	4.43469	4.26561	19.1149	18.5978	0.0329	0.0319	4.49641	4.14811	1.17957	1.1407	4.16741	3.67189	0.0147	0.0132
56	Shaded site	4.83745	5.63626	3.77185	3.99532	13.2286	15.0907	0.0211	0.0228	3.14312	3.467	0.939976	0.993995	2.24924	2.69174	0.0093	0.0109
57	Shaded site	5.16733	4.61926	3.19234	3.19012	11.0024	10.2348	0.0181	0.0166	3.66425	3.95979	1.05937	1.18352	2.98605	3.43002	0.0112	0.013
58	Shaded site	5.07867	5.21346	3.20814	3.17403	11.2217	11.2613	0.0163	0.0178	4.06284	4.03516	0.924435	1.04888	2.84777	3.26774	0.0083	0.0111
59	Shaded site	5.41234	5.12615	3.38269	3.36161	12.4244	11.9277	0.0172	0.0176	4.14535	3.21073	1.13919	0.988046	3.52083	2.44712	0.012	0.0081
60	Shaded site	5.45409	5.17086	3.39457	3.27146	11.5764	10.575	0.0161	0.0148	3.57231	3.62437	1.08098	1.00341	2.83877	2.70321	0.0101	0.0103
61	Shaded site	6.63332	7.02277	4.82306	4.9513	21.2566	23.4668	0.0325	0.036	3.66104	3.96923	1.09057	1.1854	3.00955	3.53846	0.012	0.0131
62	Shaded site	6.10458	5.45198	3.40515	3.19657	13.3561	11.5452	0.0176	0.017	3.43078	3.38069	1.06316	1.07893	2.77455	2.77132	0.0098	0.0088
63	Shaded site	5.07521	5.25081	2.91164	3.02912	10.0599	10.3638	0.0131	0.014	3.73853	4.00443	0.838628	0.92339	2.50382	2.94516	0.0081	0.0092
64	Shaded site	4.87579	5.18398	2.48003	2.65983	7.61186	8.46406	0.0113	0.0138	4.3262	4.39479	0.933945	0.968101	3.18214	3.23788	0.0099	0.0098
65	Shaded site	5.03342	5.01872	2.82352	2.85089	9.28435	8.654	0.012	0.0111	4.23564	4.04487	0.854012	0.869042	2.67243	2.74433	0.0092	0.0088
66	Shaded site	4.12167	3.7772	2.49365	2.63048	6.86279	7.19034	0.0099	0.0109	3.78559	3.82575	0.850675	0.814259	2.35732	2.40265	0.0075	0.0082
67	Shaded site	5.69488	5.4182	3.27126	3.0354	12.4075	11.3469	0.0165	0.0151	3.86623	3.81368	0.816433	1.00577	2.49622	2.87329	0.0075	0.0082
68	Shaded site	5.23862	5.6832	2.7121	2.83254	9.02547	10.5356	0.0109	0.0135	3.74126	3.99322	0.867109	0.844219	2.48625	2.5819	0.0075	0.0082
69	Shaded site	5.60612	5.69228	3.2645	3.28533	12.1051	12.3716	0.0185	0.0191	3.90112	4.22067	0.888017	1.06015	2.6867	3.55741	0.0085	0.0106
70	Shaded site	5.87111	6.03421	3.68639	3.89325	14.7485	16.0958	0.0208	0.0215	4.10117	3.17433	1.07179	0.836462	3.5115	2.15197	0.0134	0.007
71	Shaded site	6.90982	6.63564	5.03034	4.80216	24.5525	22.4412	0.0338	0.0351	4.24089	3.87555	1.16544	1.13821	3.6723	3.39365	0.0118	0.0111
72	Shaded site	4.90642	4.99502	3.37696	3.62211	12.0213	12.3645	0.018	0.0176	3.54389	3.55109	1.0634	0.97612	2.80089	2.67074	0.0094	0.0084
73	Shaded site	5.91721	5.88409	3.91125	4.11581	15.4967	16.3022	0.0262	0.0289	4.31257	3.79845	1.16562	1.09202	3.795	3.08042	0.0118	0.011
74	Shaded site	4.18987	4.27518	2.98096	2.83824	8.3053	8.23879	0.0144	0.0135	3.64456	3.98671	0.992558	1.15428	2.73706	3.30028	0.0102	0.01065
75	Shaded site	5.15009	4.9153	3.05532	2.92762	10.3722	9.13931	0.0142	0.0131	3.85325	3.97307	1.00788	0.815151	3.041	2.44222	0.012	0.0091

## Sheet: READ ME
In Table S1:
Code represents the A. platanoides sample number, ranging from 1 to 75.
Site represents where seedling was sampled
PLL1 represents the length of primary leaf 1 (cm)
PLL2 represents the length of primary leaf 2 (cm)
PLW1 represents the width of primary leaf 1 (cm)
PLW2 represents the width of primary leaf 2 (cm)
PLA1 represents the area of primary leaf 1 (cm2)
PLA2 represents the area of primary leaf 2 (cm2)
PLDM1 represents the dry mass of primary leaf 1 (g)
PLDM2 represents the dry mass of primary leaf 2 (g)
CL1 represents the length of cotyledon 1 (cm)
CL2 represents the length of cotyledon 2 (cm)
CW1 represents the width of cotyledon 1 (cm)
CW2 represents the width of cotyledon 2 (cm)
CA1 represents the area of cotyledon 1 (cm2)
CA2 represents the area of cotyledon 2 (cm2)
CDM1 represents the dry mass of cotyledon 1 (g)
CDM2 represents the dry mass of cotyledon 2 (g)
